# Supplementary material for: Identification of Key Residues for pH Dependent Activation of Violaxanthin De-Epoxidase from Arabidopsis thaliana
Source: PLoS One. 2012 Apr 27;7(4):e35669. doi: 10.1371/journal.pone.0035669 (PMC3338714; doi:10.1371/journal.pone.0035669)
Supplement: Table S2 — pKa values calculated for dimeric and active form of VDE (3CQR.pdb). Three independent runs were performed and here average and standard deviation valued are reported. Between brackets is shown the sign of the eventual charged state and the letter identifies the polypeptide chain. Residues showing pKa between 5 and 7 (± 0.5) are highlighted. Residues numbers are taken from deposited structure and correspond to the Arabidopsis mature protein. (XLS) [file pone.0035669.s008.xls]

## Sheet: T2
Residue	pKa	St Dev	Residue	pKa	St Dev	Residue	pKa	St Dev	Residue	pKa	St Dev
N term (+) A 081	7.9735	0.090938	ASP (-) A 177	5.767	0.423951	N term (+) B 082	5.10425	0.028016	ASP (-) B 177	5.47475	0.177028
GLU (-) A 081	3.7235	0.278095	ASP (-) A 178	4.20075	0.58662				ASP (-) B 178	3.7205	0.327732
ASP (-) A 086	4.0355	0.077848	TYR (-) A 180	17.0123	0.826482	ASP (-) B 086	4.01775	0.062185	TYR (-) B 180	17.6932	0.140006
ASP (-) A 098	5.40325	0.111921	LYS (+) A 185	12.6363	0.348316	ASP (-) B 098	5.7265	0.054873	LYS (+) B 185	12.7063	0.261641
LYS (+) A 102	11.8018	0.092395	GLU (-) A 187	4.834	0.143062	LYS (+) B 102	11.4172	0.186509	GLU (-) B 187	4.92625	0.390433
TYR (-) A 104	13.8358	0.506564	LYS (+) A 189	11.6043	0.196603	TYR (-) B 104	14.4593	0.049304	LYS (+) B 189	11.5435	0.104507
ASP (-) A 114	3.8475	0.317177	GLU (-) A 191	4.67075	0.261167	ASP (-) B 114	4.1915	0.197181	GLU (-) B 191	4.64725	0.290043
ASP (-) A 117	3.413	0.206084	ASP (-) A 192	2.078	0.147431	ASP (-) B 117	5.06975	0.554492	ASP (-) B 192	1.42175	0.088164
HIS (+) A 121	9.21675	0.228377	TYR (-) A 193	15.5043	0.443864	HIS (+) B 121	8.443	0.265182	TYR (-) B 193	16.2282	0.661677
GLU (-) A 122	4.86775	0.163801	TYR (-) A 197	19.1593	0.084148	GLU (-) B 122	4.2185	0.264435	TYR (-) B 197	N/A	N/A
HIS (+) A 124	7.57425	0.210471	TYR (-) A 198	14.1615	0.143352	HIS (+) B 124	7.73725	0.099888	TYR (-) B 198	13.9733	0.060972
GLU (-) A 126	3.3385	0.379509	ARG (+) A 199	14.7722	0.973332	GLU (-) B 126	3.56425	0.395974	ARG (+) B 199	13.3915	0.537393
ASP (-) A 128	4.46975	0.619686	ARG (+) A 201	13.4095	0.183653	ASP (-) B 128	4.3585	0.07151	ARG (+) B 201	12.9567	0.439145
LYS (+) A 130	11.8268	0.050724	ASP (-) A 203	3.63125	0.095231	LYS (+) B 130	11.719	0.183931	ASP (-) B 203	3.812	0.083666
ARG (+) A 138	16.1887	0.163445	ASP (-) A 206	3.59325	0.206795	ARG (+) B 138	16.9228	0.228564	ASP (-) B 206	3.58	0.205295
LYS (+) A 140	11.2018	0.130047	TYR (-) A 208	13.4313	0.217018	LYS (+) B 140	11.118	0.086167	TYR (-) B 208	13.5575	0.145731
ASP (-) A 143	3.7995	0.069558	TYR (-) A 214	N/A	N/A	ASP (-) B 143	3.62825	0.08655	TYR (-) B 214	N/A	N/A
ARG (+) A 149	13.176	0.12954	ARG (+) A 216	15.6915	0.108276	ARG (+) B 149	13.1365	0.079651	ARG (+) B 216	15.8545	0.095116
LYS (+) A 154	12.6565	0.284945	GLU (-) A 227	3.6425	0.240486	LYS (+) B 154	11.813	0.1518	GLU (-) B 227	3.25125	0.273558
ASP (-) A 158	3.988	0.172544	GLU (-) A 229	3.7615	0.142329	ASP (-) B 158	3.02	0.103257	GLU (-) B 229	4.78775	0.331379
TYR (-) A 166	15.72	0.145897	LYS (+) A 230	11.1677	0.081488	TYR (-) B 166	16.6043	0.276233	LYS (+) B 230	11.1022	0.067485
HIS (+) A 168	7.05775	0.362558	LYS (+) A 233	11.9362	0.036399	HIS (+) B 168	7.353	0.258564	LYS (+) B 233	11.4605	0.300406
ASP (-) A 169	7.68125	0.277829	ARG (+) A 237	12.3343	0.106738	ASP (-) B 169	6.26625	1.62528	ARG (+) B 237	11.9753	0.09232
GLU (-) A 171	4.01375	0.123915	ASP (-) A 238	3.6355	0.151579	GLU (-) B 171	3.8025	0.252323	ASP (-) B 238	3.397	0.182236
TYR (-) A 172	10.3025	0.166546	ARG (+) A 244	13.3095	0.313403	TYR (-) B 172	9.8475	0.070193	ARG (+) B 244	13.3065	0.029827
HIS (+) A 174	7.48675	0.05838	ASP (-) A 246	4.41725	0.605732	HIS (+) B 174	7.7595	0.096725	ASP (-) B 246	4.826	0.442378
TYR (-) A 175	16.1408	0.166131	C term (-) A 251	3.1745	0.027863	TYR (-) B 175	17.971	0.153245	C term (-) B 251	4.29225	0.091842
