# Supplementary material for: Identification of Key Residues for pH Dependent Activation of Violaxanthin De-Epoxidase from Arabidopsis thaliana
Source: PLoS One. 2012 Apr 27;7(4):e35669. doi: 10.1371/journal.pone.0035669 (PMC3338714; doi:10.1371/journal.pone.0035669)
Supplement: Table S3 — A k-cores decomposition (http://arxiv.org/abs/cs.DS/0310049) can be exploited to identify the most relevant nodes in the map. Here data obtained using a 0.2 Kcal mol−1 threshold is reported. Graph density is 0.058599695586 and 0.0291378074994 for active and inactive VDE, respectively. Residues with K values below 3 and 5 were not reported for inactive and active VDE. The first letter identifies the polypeptide chain. (XLS) [file pone.0035669.s009.xls]

## Sheet: dati K decomposition
	Inactive VDE				Active VDE
	A-D177	4	A-E126	3	A-D117	7	B-D192	5
	A-Y193	4	A-D117	3	A-D177	7	A-D192	5
	A-D192	4	A-D158	3	B-D117	7	A-K102	5
	A-Y208	4	A--250	3	B-D114	7	A-Y104	5
	A-Y198	4	A-K130	3	A-D114	7	B-D177	5
	A-Y197	4	A-D246	3	A-R138	7	A-E187	5
	A-R237	4	A-K154	3	A-Y214	7	A-Y175	5
	A-E191	4	A-D86	3	A-Y198	7	A-E122	5
	A-K189	4	A-+81	3	A-H121	7	A-Y193	5
	A-K185	4	A-R216	3	B-H121	6	A-E191	5
	A-Y166	4	A-H121	3	B-R138	6	A-K185	5
	A-E81	4	A-R138	3	B-Y214	5	B-R216	5
	A-H168	4	A-Q176	3	B-Y104	5	B-Y193	5
	A-R199	4	A-Y214	3	B-E122	5	B-Y198	5
	A-D169	4	A-N170	3	A-E227	5	B-E227	5
	A-E187	4	A-K140	3	B-K102	5	B-K185	5
	A-Y175	4	A-K230	3	B-E191	5
	A-Y180	4	A-N167	3	B-Y175	5
	A-D114	4	A-E171	3	B-E187	5
	A-R201	4	A-Q153	3	B-K140	5
	A-D178	4	A-E227	3	A-R216	5
